# Supplementary material for: Development and validation of a modified quick SOFA scale for risk assessment in sepsis syndrome
Source: PLoS One. 2018 Sep 26;13(9):e0204608. doi: 10.1371/journal.pone.0204608 (PMC6157867; doi:10.1371/journal.pone.0204608)
Supplement: S1 Dataset — (ZIP) [file pone.0204608.s003.zip]

Archive with 2 entries (2 files):
- .RData
- code_MS.R
