# Supplementary material for: Development and validation of a modified quick SOFA scale for risk assessment in sepsis syndrome
Source: PLoS One. 2018 Sep 26;13(9):e0204608. doi: 10.1371/journal.pone.0204608 (PMC6157867; doi:10.1371/journal.pone.0204608)
Supplement: S1 Dataset — (ZIP) [file pone.0204608.s003.zip › code_MS.R]

#prepare the data for analysis (may vary)
require("tidyverse")
require(Hmisc)

#linear random effects model
require("lme4")
Outcome<-as.numeric(makale$Died)-1
model <- glmer(Outcome ~ SOS+Age+Time+Carbapenem+(1|Center), data = makale, family = binomial(link = "logit"))
sjPlot::sjt.glmer(model)

#H measure
require("hmeasure")
require("caret")
require("MASS")
set.seed(123)
intrain <- createDataPartition(makale$Died, p=0.5, list=FALSE)
dtrain <- makale[intrain,]
dtest <- makale[-intrain,]
true.class<-as.vector(dtest[[10]])
qs.lda1 <- lda(formula=Died~qSOFA, data=makale)
qs.lda2 <- lda(formula=Died~mod.qSOFA, data=makale)

out.lda1 <- predict(qs.lda1,newdata=dtest)
out.lda2 <- predict(qs.lda2,newdata=dtest)

class.lda1 <- out.lda1$class
class.lda2 <- out.lda2$class

scores.lda1 <- out.lda1$posterior[,2]
scores.lda2 <- out.lda2$posterior[,2]

scores <- data.frame(qSOFA=scores.lda1, mod.qSOFA=scores.lda2 )
results <- HMeasure(true.class,scores, level=.95, threshold = .4, severity.ratio = .25)
summary(results,show.all=TRUE)
